# Supplementary material for: Interaction and Flavor Metabolic Function of Microbiota During Fermentation of Pigskin Through Bioaugmentation with Latilactobacillus sakei
Source: Molecules. 2026 Jun 1;31(11):1889. doi: 10.3390/molecules31111889 (PMC13258469; doi:10.3390/molecules31111889)
Supplement: Supplementary file 1 [file molecules-31-01889-s001.zip]

Archive with 2 entries (2 files):
- Table S1.pdf
- Tables S2¿CS6.pdf
